# Supplementary material for: Serum Metabolomics Reveals Carnitine Metabolism as a Possible Central Metabolic Axis of Pemafibrate Action
Source: Int J Mol Sci. 2026 Jul 14;27(14):6252. doi: 10.3390/ijms27146252 (PMC13411396; doi:10.3390/ijms27146252)
Supplement: Supplementary file 1 [file ijms-27-06252-s001.zip]

Archive with 1 entries (1 files):
- ijms-4346185-supplementary.pdf
